# Supplementary material for: Targeted Sequencing of Ascites and Peritoneal Washing Fluid of Patients With Gastrointestinal Cancers and Their Clinical Applications and Limitations
Source: Front Oncol. 2021 Jul 15;11:712754. doi: 10.3389/fonc.2021.712754 (PMC8319747; doi:10.3389/fonc.2021.712754)
Supplement: Supplementary File 1 — Sequencing data of all samples. [file DataSheet_1.zip]

Archive with 45 entries (44 files):
- Supplementary file/Supplementary file 1/
- Supplementary file/Supplementary file 1/CNUH-Ascites-GC1.xlsx
- Supplementary file/Supplementary file 1/CNUH-Ascites-GC2.xlsx
- Supplementary file/Supplementary file 1/CNUH-Ascites-GC3.xlsx
- Supplementary file/Supplementary file 1/CNUH-Ascites-GC4.xlsx
- Supplementary file/Supplementary file 1/CNUH-Ascites-GC5.xlsx
- Supplementary file/Supplementary file 1/CNUH-Ascites-GC6.xlsx
- Supplementary file/Supplementary file 1/CNUH-Ascites-GC7.xlsx
- Supplementary file/Supplementary file 1/CNUH-Ascites-GC8.xlsx
- Supplementary file/Supplementary file 1/CNUH-Ascites-MES1.xlsx
- Supplementary file/Supplementary file 1/CNUH-Ascites-MES2.xlsx
- Supplementary file/Supplementary file 1/CNUH-Ascites-MES3.xlsx
- Supplementary file/Supplementary file 1/CNUH-Ascites-MES4.xlsx
- Supplementary file/Supplementary file 1/CNUH-Ascites-MES5.xlsx
- Supplementary file/Supplementary file 1/CNUH-Ascites-MES6.xlsx
- Supplementary file/Supplementary file 1/CNUH-Ascites-PC1.xlsx
- Supplementary file/Supplementary file 1/CNUH-Ascites-PC10.xlsx
- Supplementary file/Supplementary file 1/CNUH-Ascites-PC11.xlsx
- Supplementary file/Supplementary file 1/CNUH-Ascites-PC12.xlsx
- Supplementary file/Supplementary file 1/CNUH-Ascites-PC13.xlsx
- Supplementary file/Supplementary file 1/CNUH-Ascites-PC2.xlsx
- Supplementary file/Supplementary file 1/CNUH-Ascites-PC3.xlsx
- Supplementary file/Supplementary file 1/CNUH-Ascites-PC4.xlsx
- Supplementary file/Supplementary file 1/CNUH-Ascites-PC5.xlsx
- Supplementary file/Supplementary file 1/CNUH-Ascites-PC6.xlsx
- Supplementary file/Supplementary file 1/CNUH-Ascites-PC7.xlsx
- Supplementary file/Supplementary file 1/CNUH-Ascites-PC8.xlsx
- Supplementary file/Supplementary file 1/CNUH-Ascites-PC9.xlsx
- Supplementary file/Supplementary file 1/CNUH-FFPE-GC_W1.xlsx
- Supplementary file/Supplementary file 1/CNUH-FFPE-GC_W2.xlsx
- Supplementary file/Supplementary file 1/CNUH-FFPE-GC_W3.xlsx
- Supplementary file/Supplementary file 1/CNUH-FFPE-GC1.xlsx
- Supplementary file/Supplementary file 1/CNUH-FFPE-GC2.xlsx
- Supplementary file/Supplementary file 1/CNUH-FFPE-GC3.xlsx
- Supplementary file/Supplementary file 1/CNUH-FFPE-GC4.xlsx
- Supplementary file/Supplementary file 1/CNUH-FFPE-GC5.xlsx
- Supplementary file/Supplementary file 1/CNUH-FFPE-PC1.xlsx
- Supplementary file/Supplementary file 1/CNUH-FFPE-PC2.xlsx
- Supplementary file/Supplementary file 1/CNUH-Peritoneal washing-GC_W1.xlsx
- Supplementary file/Supplementary file 1/CNUH-Peritoneal washing-GC_W2.xlsx
- Supplementary file/Supplementary file 1/CNUH-Peritoneal washing-GC_W3.xlsx
- Supplementary file/Supplementary file 1/CNUH-Peritoneal washing-GC_W4.xlsx
- Supplementary file/Supplementary file 1/CNUH-Peritoneal washing-GC_W5.xlsx
- Supplementary file/Supplementary file 1/CNUH-Peritoneal washing-GC_W6.xlsx
- Supplementary file/Supplementary file 2.xlsx
