# Supplementary material for: Targeted Sequencing of Ascites and Peritoneal Washing Fluid of Patients With Gastrointestinal Cancers and Their Clinical Applications and Limitations
Source: Front Oncol. 2021 Jul 15;11:712754. doi: 10.3389/fonc.2021.712754 (PMC8319747; doi:10.3389/fonc.2021.712754)
Supplement: Supplementary File 1 — Sequencing data of all samples. [file DataSheet_1.zip › Supplementary file/Supplementary file 1/CNUH-Ascites-PC7.xlsx]

## Sheet: SNVs
Chr	Locus	Ref	Observed Allele	Type	Genes	Coding	Amino Acid Change	Variant Effect	Location	Variant ID	COSMIC ID	FATHMM	dbSNP	Strand	Exon	ClinVar	AF	AD	DP	Allele Coverage
chr1	65305357	T	C	SNV	JAK1	c.2771A>G	p.K924R	missense	JAK1:exonic:NM_002227.3		0			-	20		0.112	561	5000	T=4439, C=561
chr1	103354138	A	G	SNV	COL11A1	c.4603T>C	p.S1535P	missense	COL11A1:exonic:NM_001854.3		COSM5438332	0.09(COSM5438332),0.09(COSM5438333)	rs1676486	-	62	Benign, risk factor	0.502	2506	4992	A=2486, G=2506
chr1	237754120	C	T	SNV	RYR2	c.3988C>T	p.P1330S	missense	RYR2:exonic:NM_001035.2		0			+	31		0.011	35	3203	C=3168, T=35
chr5	127622491	T	C	SNV	FBN2	c.6931A>G	p.M2311V	missense	FBN2:exonic:NM_001999.3		0		rs32209	-	55	Benign	0.494	2471	5000	T=2529, C=2471
chr5	127800515	A	G	SNV	FBN2	c.728T>C	p.I243T	missense	FBN2:exonic:NM_001999.3		COSM1179824	0.98(COSM1179824),0.98(COSM1179825)	rs117524265	-	6	Benign/Likely benign	0.448	2238	5000	A=2762, G=2238
chr7	82581859	C	T	SNV	PCLO	c.8410G>A	p.A2804T	missense	PCLO:exonic:NM_033026.5		COSM3762852	0.04(COSM3762852),0.04(COSM3762853),0.04(COSM3762854),0.04(COSM4783666)	rs976714	-	5		0.492	2457	4996	C=2539, T=2457
chr7	151970856	T	A	SNV	KMT2C	c.946A>T	p.T316S	missense	KMT2C:exonic:NM_170606.2		COSM4162023	0.95(COSM4162023),0.95(COSM4162024)	rs10454320	-	7		0.853	4258	4990	T=732, A=4258
chr7	151970859	C	T	SNV	KMT2C	c.943G>A	p.G315S	missense	KMT2C:exonic:NM_170606.2		COSM1179668	0.98(COSM1179668),0.98(COSM1179669)	rs149992209	-	7		0.078	391	5000	C=4609, T=391
chr7	151970877	G	A	SNV	KMT2C	c.925C>T	p.P309S	missense	KMT2C:exonic:NM_170606.2		COSM1179670	0.99(COSM1179670),0.99(COSM1179671)	rs138627563	-	7		0.106	530	5000	G=4470, A=530
chr16	30732185	G	C	SNV	SRCAP	c.3139G>C	p.A1047P	missense	SRCAP:exonic:NM_006662.2		0			+	20		0.031	90	2901	G=2811, C=90
chr17	37879588	A	G	SNV	ERBB2	c.1963A>G	p.I655V	missense	ERBB2:exonic:NM_004448.3		COSM4000121	0.72(COSM4000121),0.72(COSM5019265)	rs1136201	+	17	Benign	0.508	2538	4996	A=2458, G=2538
