# Supplementary material for: Targeted Sequencing of Ascites and Peritoneal Washing Fluid of Patients With Gastrointestinal Cancers and Their Clinical Applications and Limitations
Source: Front Oncol. 2021 Jul 15;11:712754. doi: 10.3389/fonc.2021.712754 (PMC8319747; doi:10.3389/fonc.2021.712754)
Supplement: Supplementary File 1 — Sequencing data of all samples. [file DataSheet_1.zip › Supplementary file/Supplementary file 2.xlsx]

## Sheet: Supplementary table 1
Patients	Sample	Chr	Locus	Ref	Observed Allele	Type	Genes	Coding	Amino Acid Change	Variant Effect	Location	Variant ID	COSMIC ID	FATHMM	dbSNP	Strand	Exon	ClinVar	VAF%	AF	AD	DP	Allele Coverage
PC1	Cytology	chr16	68867391	G	A	SNV	CDH1	c.2638G>A	p.E880K	missense	CDH1:exonic:NM_004360.4		COSM6023987	0.99(COSM6023987)	rs34507583	+	16	Uncertain	49.4	0.494	2469	4995	G=2526, A=2469
PC1	Tissue	chr16	68867391	G	A	SNV	CDH1	c.2638G>A	p.E880K	missense	CDH1:exonic:NM_004360.4		COSM6023987	0.99(COSM6023987)	rs34507583	+	16	Conflicting interpretations of pathogenicity	54.1	0.541	1349	2495	G=1146, A=1349
PC1	Tissue	chr17	7578403	C	A	SNV	TP53	c.527G>T	p.C176F	missense	TP53:exonic:NM_000546.5		COSM10645	0.99(COSM10645),0.99(COSM117395),0.99(COSM117396),0.99(COSM117397),0.99(COSM117398),0.99(COSM1640850),0.99(COSM3378352)	rs786202962	-	5	Likely pathogenic	15.5	0.155	225	1452	C=1227, A=225
PC2	Cytology
PC2	Tissue	chr17	7577610	T	C	SNV	TP53	c.673-2A>G	p.?	unknown	TP53:splicesite_3:NM_000546.5		COSM118999	1(COSM118999),1(COSM119000),1(COSM119001),1(COSM1649397),1(COSM25225),1(COSM3742466),1(COSM6908)		-	7	Pathogenic	9.2	0.092	160	1741	T=1581, C=160
PC2	Tissue	chr17	7578406	C	T	SNV	TP53	c.524G>A	p.R175H	missense	TP53:exonic:NM_000546.5		COSM10648	0.99(COSM10648),0.99(COSM1640851),0.99(COSM3355994),0.99(COSM99022),0.99(COSM99023),0.99(COSM99024),0.99(COSM99914)	rs28934578	-	5	Pathogenic/Likely pathogenic	1	0.01	24	2369	C=2345, T=24
GC1	Cytology	chr17	7574012	C	T	SNV	TP53	c.1015G>A	p.E339K	missense	TP53:exonic:NM_000546.5		COSM46153	0.94(COSM46153)	rs17882252	-	10	Uncertain	52.2	0.522	2598	4979	C=2381, T=2598
GC1	Tissue	chr17	7574012	C	T	SNV	TP53	c.1015G>A	p.E339K	missense	TP53:exonic:NM_000546.5		COSM46153	0.94(COSM46153)	rs17882252	-	10	Conflicting interpretations of pathogenicity	50.8	0.508	1501	2954	C=1453, T=1501
GC2	Cytology	chr5	112137003	G	A	SNV	APC	c.757G>A	p.G253S	missense	APC:exonic:NM_000038.5		COSM327129	0.77(COSM327129)	rs772806807	+	8	Uncertain significance	48.2	0.482	2406	4988	G=2582, A=2406
GC2	Tissue	chr1	237796915	G	A	SNV	RYR2	c.6593G>A	p.R2198H	missense	RYR2:exonic:NM_001035.2		COSM425706	0.99(COSM425706),0.99(COSM4723288)	rs375935636	+	43	Uncertain significance	1	0.01	7	688	G=681, A=7
GC2	Tissue	chr5	112137003	G	A	SNV	APC	c.757G>A	p.G253S	missense	APC:exonic:NM_000038.5		COSM327129	0.77(COSM327129)	rs772806807	+	8	Uncertain significance	48.9	0.489	782	1598	G=816, A=782
GC3	Cytology
GC3	Tissue	chr1	237972324	G	A	SNV	RYR2	c.14422G>A	p.D4808N	missense	RYR2:exonic:NM_001035.2		COSM3485886	0.99(COSM3485886),0.99(COSM906280)	rs777414943	+	100	Uncertain significance	1	0.01	9	878	G=869, A=9
GC3	Tissue	chr16	2108843	C	T	SNV	TSC2	c.944C>T	p.S315L	missense	TSC2:exonic:NM_000548.4		COSM5483999	0.99(COSM5483999),0.99(COSM5484000)	rs202082319	+	10	Uncertain significance	1	0.01	17	1661	C=1644, T=17
GC3	Tissue	chr5	112102960	C	T	SNV	APC	c.295C>T	p.R99W	missense	APC:exonic:NM_000038.5		COSM248836	0.82(COSM248836)	rs139196838	+	4	Conflicting interpretations of pathogenicity	1.1	0.011	11	1035	C=1024, T=11
GC4	Cytology
GC4	Tissue	chr1	237796915	G	A	SNV	RYR2	c.6593G>A	p.R2198H	missense	RYR2:exonic:NM_001035.2		COSM425706	0.99(COSM425706),0.99(COSM4723288)	rs375935636	+	43	Uncertain significance	1.1	0.011	12	1054	G=1042, A=12
GC4	Tissue	chr3	41266201	G	A	SNV	CTNNB1	c.198G>A	p.W66*	nonsense	CTNNB1:exonic:NM_001904.3		COSM1423027	0.97(COSM1423027)	rs886041553	+	3	Pathogenic	1	0.01	9	894	G=885, A=9
GC4	Tissue	chr4	55592162	G	A	SNV	KIT	c.1486G>A	p.D496N	missense	KIT:exonic:NM_000222.2		0		rs143179681	+	9	Uncertain significance	1.1	0.011	19	1705	G=1686, A=19
GC4	Tissue	chr5	127800452	C	T	SNV	FBN2	c.791G>A	p.G264D	missense	FBN2:exonic:NM_001999.3		0			-	6	Uncertain significance	1.4	0.014	18	1318	C=1300, T=18
GC5	Cytology
GC5	Tissue
GC_W1	Cytology
GC_W1	Tissue	chr17	7578406	C	T	SNV	TP53	c.524G>A	p.R175H	missense	TP53:exonic:NM_000546.5		COSM10648	0.99(COSM10648),0.99(COSM1640851),0.99(COSM3355994),0.99(COSM99022),0.99(COSM99023),0.99(COSM99024),0.99(COSM99914)	rs28934578	-	5	Pathogenic/Likely pathogenic	1.1	0.011	21	1874	C=1853, T=21
GC_W2	Cytology
GC_W2	Tissue	chr3	178936082	G	A	SNV	PIK3CA	c.1624G>A	p.E542K	missense	PIK3CA:exonic:NM_006218.3		COSM125369	0.97(COSM125369),0.97(COSM760)	rs121913273	+	10	Pathogenic/Likely pathogenic	29	0.29	480	1656	G=1176, A=480
GC_W2	Tissue	chr12	25398281	C	T	SNV	KRAS	c.38G>A	p.G13D	missense	KRAS:exonic:NM_033360.3		COSM1140132	0.98(COSM1140132),0.98(COSM532)	rs112445441	-	2	Pathogenic/Likely pathogenic	16	0.16	159	995	C=836, T=159
GC_W2	Tissue	chr16	3831230	G	T	SNV	CREBBP	c.1651C>A	p.L551I	missense	CREBBP:exonic:NM_004380.2		0		rs61753381	-	7	Conflicting interpretations of pathogenicity	51.8	0.518	622	1200	G=578, T=622
GC_W3	Cytology
GC_W3	Tissue	chr17	7577127	C	T	SNV	TP53	c.811G>A	p.E271K	missense	TP53:exonic:NM_000546.5		COSM10719	1(COSM10719),1(COSM1646807),1(COSM254988),1(COSM3403256)	rs1060501191	-	8	Uncertain significance	34.3	0.343	1093	3184	C=2091, T=1093
GC_W3	Tissue	chr16	3831230	G	T	SNV	CREBBP	c.1651C>A	p.L551I	missense	CREBBP:exonic:NM_004380.2		0		rs61753381	-	7	Conflicting interpretations of pathogenicity	41.4	0.414	424	1023	G=599, T=424

## Sheet: supplmentary table 2
Patients	Chr	Locus	Genes	Coding	Amino Acid Change	Variant Effect	COSMIC ID	dbSNP	Strand	Exon	ClinVar	VAF (%)	AF	AD	DP	Allele Coverage
Pancreatic cancer Ascites fluid
PC1	chr16	68867391	CDH1	c.2638G>A	p.E880K	missense	COSM6023987	rs34507583	+	16	Uncertain	49.4	0.494	2469	4995	G=2526, A=2469
PC8	chr12	25398284	KRAS	c.35G>A	p.G12D	missense	COSM1135366	rs121913529	-	2	Pathogenic/Likely pathogenic	2.6	0.026	132	5000	C=4868, T=132
PC10	chr12	25398284	KRAS	c.35G>A	p.G12D	missense	COSM1135366	rs121913529	-	2	Pathogenic/Likely pathogenic	6.9	0.069	347	4999	C=4652, T=347
PC11	chr12	25398284	KRAS	c.35G>A	p.G12D	missense	COSM1135366	rs121913529	-	2	Pathogenic/Likely pathogenic	3.4	0.034	114	3378	C=3264, T=114
PC11	chr17	7577548	TP53	c.733G>A	p.G245S	missense	COSM121035	rs28934575	-	7	Pathogenic/Likely pathogenic	3.9	0.039	134	3432	C=3298, T=134
PC12	chr12	25398284	KRAS	c.35G>A	p.G12D	missense	COSM1135366	rs121913529	-	2	Pathogenic/Likely pathogenic	2.7	0.027	124	4644	C=4520, T=124
PC12	chr17	7577120	TP53	c.818G>A	p.R273H	missense	COSM10660	rs28934576			Pathogenic/Likely pathogenic	1.8	0.018	88	4999	C=4911, T=88
PC13	chr12	25398284	KRAS	c.35G>T	p.G12V	missense	COSM1140133	rs121913529	-	2	Pathogenic/Likely pathogenic	5.27	0.527	2634	4995	C=2361, A=2634
Gastric Cancer Ascites fluid
GC1	chr17	7574012	TP53	c.1015G>A	p.E339K	missense	COSM46153	rs17882252	-	10	Uncertain	52.2	0.522	2598	4979	C=2381, T=2598
GC2	chr5	112137003	APC	c.757G>A	p.G253S	missense	COSM327129	rs772806807	+	8	Uncertain significance	48.2	0.482	2406	4988	G=2582, A=2406
GC3	chr12	25398285	KRAS	c.34G>C	p.G12R	missense	COSM1157797	rs121913530	-	2	Pathogenic	3.4	0.034	169	4995	C=4826, G=169
GC6	chr12	25398285	KRAS	c.34G>A	p.G12S	missense	COSM1152506	rs121913530	-	2	Pathogenic	16.1	0.161	803	4998	C=4195, T=803
